# Supplementary material for: Dynamic FDG-PET imaging for differentiating metastatic from non-metastatic lymph nodes of lung cancer
Source: Front Oncol. 2022 Nov 10;12:1005924. doi: 10.3389/fonc.2022.1005924 (PMC9686335; doi:10.3389/fonc.2022.1005924)
Supplement: Supplementary file 1 [file Table_1.xls]

## Sheet: 总分析结果
Patient NO	Pathology of primary tumors of the lung（1：Adenocarcinoma，2：Squamous cell carcinoma，3：Small cell carcinoma），4：Atypical carcinoid tumor	Date of scans	PET/CT NO	F/M	Age	Height	Weight	Primary tumor site (1: upper lobe of the right lung, 2: middle lobe of the right lung, 3: lower lobe of the right lung, 4: upper lobe of the left lung, 5 lower lobe of the left lung)	Primary tumor SUVmax	LNs NO	LNs classification (1: non-metastatic, 2: metastatic)	Pathological findings of LNs, (0: cancer-free, 1: adenocarcinoma; 2: squamous carcinoma; 3: small cell; 4:Atypical carcinoid tumor)	LNs distribution	CT density（HU）	Long Diameter（cm）	Short Diameter（cm）	LN SUVmax	K1	k2	k3	Ki	DV
1	2	2021-05-10	3781	M	79	147	50.6	1	16.2	1	1	0	11R	15	1.2	1.1	13.4	0.13564	0.1768	0.1047	0.0532	0.35482
	2									2	1	0	11R	-2	1	0.8	14	0.13456	0.1668	0.10328	0.0512	0.34482
2	1	2021-05-21	3978	F	72	150	56.5	2	8.3	3	1	0	11R	1	1.3	1.1	3.2	0.48223	0.91559	0.01922	0.01001	0.5746
3	2	2021-05-31	4100	M	77	156	44	1	11.9	4	1	0	4R	66	0.7	0.7	4.9	0.13224	0.5266	0.03638	0.00838	0.22324
	2									5	2	2	11R	34	0.8	0.7	4.9	0.73495	1.17077	0.02918	0.01755	0.60648
4	1	2021-06-01	4113	F	55	162	70	5	5.7	6	2	1	6	23	2.2	1	2.5	0.21564	0.5127	0.02353	0.00939	0.39352
	1									7	2	1	5	36	1.3	0.9	2.5	0.21277	0.39639	0.01533	0.00792	0.48358
	1									8	2	1	11L	57	1.4	1.4	5.3	0.63022	0.94401	0.02841	0.01808	0.63332
	1									9	2	1	11L	58	0.9	1.7	4.4	0.39165	0.5853	0.03037	0.01922	0.62629
	1									10	2	1	11L	66	1.2	1	4.7	0.62195	0.86731	0.01788	0.01207	0.66877
	1									11	2	1	8	37	1.1	1	2.7	0.21609	0.39459	0.0193	0.01007	0.49051
	1									12	2	1	7	59	1.1	0.9	4.8	0.31233	0.48477	0.0262	0.01566	0.58416
	1									13	2	1	11R	57	1	0.9	2.6	0.36197	0.6568	0.02102	0.01089	0.51356
	1									14	2	1	4R	51	1.1	1	2.5	0.77778	1.18166	0.01737	0.01095	0.63966
	1									15	2	1	4R	36	1.6	1	2.5	0.37559	0.69415	0.01757	0.0092	0.51469
5	3	2021-06-09	4188	M	54	170	50	4	10	16	2	3	4R	64	0.7	0.6	5.9	0.26258	0.74124	0.05675	0.01661	0.28354
	3									17	2	3	11R	48	1.1	0.9	7.6	0.09273	0.26037	0.02931	0.0091	0.27859
	3									18	2	3	11R	64	1	0.8	10.1	0.09371	0.20807	0.09178	0.02731	0.18732
	3									19	2	3	11R	36	1	0.9	7.4	0.04491	0.11877	0.14142	0.02479	0.09409
	3									20	2	3	11R	64	1	0.8	7.6	0.07465	0.11238	0.05438	0.03151	0.13647
	3									21	2	3	7	13	1.6	0.6	5.3	0.02668	0.08985	0.12179	0.01681	0.04835
	3									22	2	3	11L	35	1	0.8	5.6	0.03716	0.058	0.06407	0.01939	0.15695
	3									23	2	3	11L	62	1	0.8	14.5	0.05587	0.14272	0.09971	0.02231	0.17327
	3									24	2	3	4L	31	1.4	1.2	8	0.1402	0.51308	0.0637	0.1543	0.22575
	3									25	2	3	4L	17	1	0.8	2.8	0.12671	0.16308	0.09513	0.05069	0.21469
	3									26	2	3	5	41	1.8	0.6	4.4	0.05975	0.07669	0.08207	0.03331	0.13189
6	2	2021-06-16	4219	M	58	157	52	5	15.2	27	1	0	2R	60	1.2	0.8	2.7	0.21282	0.43738	0.00977	0.00456	0.45771
	2									28	1	0	4R	16	1.1	0.8	2.8	0.51608	0.90483	0.00854	0.0044	0.54797
	2									29	1	0	7	36	1.5	1	3	0.37253	0.57847	0.00948	0.00602	0.61554
7	1	2021-06-16	4235	M	59	171	79	5	4.5	30	2	1	3A	40	1.2	1.1	7.1	0.1909	0.34185	0.0254	0.01305	0.49377
	1									31	2	1	3A	32	1	1	4.4	0.299	0.65971	0.03648	0.01578	0.43194
	1									32	2	1	4R	37	1.6	1	9.2	0.22449	0.46387	0.06606	0.02694	0.42128
	1									33	2	1	4R	20	1.1	1	11.5	0.24666	0.16377	0.06795	0.02917	0.45882
	1									34	2	1	7	35	2	1.1	7.5	0.23228	0.36956	0.04384	0.02452	0.54783
	1									35	2	1	11L	23	1.1	0.6	5.4	0.47809	0.69649	0.02626	0.0171	0.65265
	1									36	2	1	11L	21	1	0.8	5.5	0.69158	1.08049	0.03405	0.02096	0.61119
	1									37	2	1	5	37	1.6	0.9	8	0.60513	0.86577	0.02444	0.01614	0.64242
	1									38	2	1	6	16	0.8	0.6	4.1	0.46837	0.86761	0.04525	0.02304	0.52122
	1									39	2	1	2L	1	0.9	0.6	4.7	0.51195	1.09535	0.02107	0.01023	0.58211
8	1	2021-06-17	4260	M	45	170	70	3	12.6	40	1	0	11R	49	1	0.8	2.5	0.77125	1.29481	0.0103	0.006	0.57114
9	2	2021-06-21	4287	M	59	165	55.6	4	12.9	41	1	0	11R	85	0.8	0.8	2.9	0.36152	0.83052	0.01635	0.006	0.36528
10	1	2021-06-23	4285	F	64	152	50	3	13.5	42	2	1	3A	28	1	0.8	4.5	0.33371	0.51003	0.02779	0.01745	0.60791
	1									43	2	1	4R	58	2.2	1.4	9	0.27083	0.40863	0.08066	0.04386	0.55244
	1									44	2	1	11R	54	1.8	1.3	8.3	0.12685	0.18582	0.11704	0.04261	0.35194
	1									45	2	1	7	57	1.8	1.1	6.2	0.25859	0.31899	0.04993	0.0349	0.66235
	1									46	2	1	7	46	1.2	0.8	6.7	0.36346	0.48335	0.05361	0.03379	0.70031
	1									47	2	1	4L	39	2	1.4	11	0.34175	0.48579	0.06525	0.04034	0.64067
	1									48	2	1	8	53	1	0.8	5.6	0.1978	0.34049	0.098	0.03782	0.38328
	1									49	2	1	9	21	0.9	0.7	6.7	0.3203	0.48741	0.04445	0.02621	0.58804
	1									50	2	1	11L	38	0.9	0.7	4.6	0.81675	1.14837	0.03072	0.0208	0.69113
11	1	2021-06-25	4363	F	44	150	54	2	15.7	51	2	1	2R	33	1.8	1.4	15.4	0.13018	0.11418	0.0516	0.04363	0.46898
	1									52	2	1	4R	49	1	1	8	0.28236	0.43563	0.0307	0.01871	0.58025
	1									53	2	1	11R	23	1.2	1	5.1	0.16779	0.31714	0.0492	0.02266	0.43045
	1									54	2	1	7	41	1.8	1.6	12.1	0.13862	0.14795	0.05761	0.03867	0.49105
12	1	2021-07-26	4653	F	48	153	47	5	11.1	55	2	1	5	29	1.6	1	4.9	0.29405	0.54498	0.03363	0.011669	0.49695
13	1	2021-08-03	4730	M	58	175	70	4	9.4	56	1	0	4R	67	0.9	0.7	9.4	0.06363	0.10389	0.06048	0.02146	0.22642
	1									57	1	0	4L	57	1.2	1.2	6.2	0.33797	0.+2251	0.04009	0.0175	0.4362
	1									58	1	0	11R	49	1	0.8	7.1	0.05542	0.1202	0.08621	0.02064	0.16658
	1									59	1	0	11R	38	1.3	1.1	10.8	0.16323	0.2516	0.05851	0.02468	0.38113
	1									60	1	0	11R	53	1.1	0.9	6	0.4658	1.06125	0.02041	0.009	0.42919
	1									61	1	0	11R	43	1	0.8	5.2	0.62519	1.04675	0.03336	0.01682	0.52781
	1									62	1	0	11L	65	0.9	0.8	9	0.16233	0.42277	0.05163	0.01693	0.31761
	1									63	1	0	11L	53	0.9	0.7	6	0.28962	0.43087	0.04489	0.01997	0.46118
	1									64	1	0	11L	40	1	0.8	10.4	0.2445	0.40714	0.04518	0.01961	0.45778
	1									65	1	0	11L	26	0.8	0.6	8.3	0.10343	0.26152	0.07473	0.02086	0.25304
14	1	2021-08-05	4757	M	68	168	60	2	10	66	1	0	2R	90	1.5	1	8.2	0.32901	0.80877	0.0324	0.01201	0.59011
	1									67	1	0	4R	64	1.5	0.9	6.2	0.47271	1.1754	0.05051	0.01743	0.39636
	1									68	1	0	11R	29	0.8	0.6	6.6	0.44421	0.90724	0.239	0.01078	0.45555
	1									69	1	0	11R	35	1	0.7	5.6	0.11999	0.35212	0.7864	0.01952	0.26455
	1									70	1	0	11R	48	1	0.8	6.2	0.29934	0.83601	0.03771	0.01291	0.33659
	1									71	1	0	6	30	1.3	0.6	2.8	0.16515	0.50768	0.04589	0.00485	0.28753
	1									72	1	0	11L	47	1	0.8	7	0.69849	1.17561	0.03257	0.01647	0.51104
	1									73	1	0	11L	30	1	0.9	4.6	66740	1.15851	0.02382	0.01257	0.52553
	1									74	1	0	11L	41	0.9	0.6	6.5	0.75914	1.2375	0.02195	0.01217	0.554
15	1	2021-09-28	5367	F	69	158	69	4	8.2	75	2	1	1R	42	1.1	1	5	0.14403	0.28679	0.0283	0.01288	0.04211
	1									76	2	1	5	67	1.1	1	5.6	0.22749	0.336782	0.02777	0.01368	0.5128
16	1	2021-10-08	5343	M	67	168	64	4	21.2	77	1	0	2R	36	1.5	1.4	3.9	0.17103	0.43314	0.04388	0.01576	0.34504
	1									78	1	0	11R	12	1	0.8	6.3	0.40457	0.86028	0.04109	0.01704	0.41793
	1									79	1	0	4L	34	1.7	1.4	4.1	0.39025	0.89296	0.02855	0.00878	0.35516
17	3	2021-10-19	5534	M	46	173	75	4	7.5	80	2	3	6	33	1.4	1	4.9	0.05146	0.11843	0.06812	0.01815	0.21586
18	2	2021-12-01	6021	M	63	164	50	4	5.6	81	2	2	2R	52	0.6	0.5	2.5	0.14735	0.43049	0.00707	0.00248	0.54577
	2									82	2	2	11R	29	0.7	0.6	3.2	0.09423	0.35165	0.0564	0.00923	0.17758
	2									83	2	2	4L	47	1.4	1.1	3.8	0.1236	0.39307	0.08488	0.02128	0.26245
	2									84	2	2	4L	34	1	0.8	4.8	0.17486	0.42213	0.04908	0.01804	0.36569
	2									85	2	2	4L	67	0.9	0.6	5.3	0.14162	0.431	0.10349	0.02199	0.23498
	2									86	2	2	11L	57	0.7	0.6	6	0.03618	0.17148	0.09621	0.01692	0.07186
19	1	2021-12-21	6201	M	78	176	75	5	6.7	87	2	1	10L	89	1	0.9	11.5	0.44116	1.06171	0.05256	0.01713	0.37243
	1									88	1	0	5	54	1.1	0.7	5.8	0.23875	0.90488	0.07295	0.01305	0.21489
	1									89	2	1	11L	41	0.9	0.6	6	0.4186	1.38527	0.0522	0.01384	0.27801
	1									90	1	0	11R	22	1.1	0.7	3.9	0.07076	0.22739	0.03069	0.00781	0.25303
	1									91	1	0	7	32	0.9	0.7	4	0.14501	0.27325	0.01843	0.00861	0.48085
20	2	2021-12-21	6216	M	68	170	59	3	26.5	92	1	0	4R	58	1	0.8	3.1	0.25459	0.55389	0.03553	0.01534	0.42574
	2									93	1	0	11R	67	0.9	0.6	3.7	0.09783	0.30939	0.05806	0.01553	0.25912
	2									94	1	0	7	74	1.5	0.8	3.9	0.1299	0.39407	0.02958	0.00878	0.28507
21	1	2021-12-23	6233	F	67	162	78	1	6.2	95	1	0	4R	45	1.9	1.4	5.1	0.25322	0.68696	0.06501	0.0216	0.33582
	1									96	1	0	4L	46	1.5	0.7	2.7	0.26537	0.57737	0.03935	0.01651	0.39936
	1									97	1	0	11L	37	1	0.8	3.8	0.53989	0.88174	0.02249	0.013	0.56479
	1									98	1	0	11L	60	1	0.9	5.8	0.39696	0.66674	0.03681	0.01993	0.5345
	1									99	1	0	6	43	1.1	0.7	2.6	0.12569	0.66641	0.04121	0.00708	0.1703
	1									100	1	0	8	43	0.9	0.6	3.8	0.20063	0.35865	0.02223	0.01165	0.49401
	1									101	1	0	11R	37	1.5	1.4	3.5	0.23667	0.69179	0.05827	0.01838	0.3108
	1									102	1	0	11R	36	1.6	1	6	0.44728	0.71488	0.03588	0.02003	0.56517
	1									103	1	0	11R	22	1.4	1	3.5	0.38577	0.84275	0.02645	0.01175	0.43124
22	2	2021-12-27	6261	F	77	152	52	5	8	104	1	0	7	62	1.3	0.9	7.4	0.09203	0.17236	0.06906	0.02511	0.36162
23	1	2021-12-28	6273	F	51	165	53	4	10.6	105	2	1	2R	40	1.4	1	8	0.13246	0.18317	0.03415	0.02095	0.54336
	1									106	2	1	2L	19	1	0.8	5.2	0.12215	0.25702	0.02892	0.01166	0.36255
	1									107	2	1	4R	40	1.1	1	5.2	0.05437	0.30549	0.02427	0.00453	0.13283
	1									108	2	1	4R	30	2.2	1.4	5.9	0.29627	0.4198	0.02925	0.0176	0.60672
	1									109	2	1	4R	17	0.9	0.6	5.9	0.07211	0.14019	0.02793	0.01147	0.34048
	1									110	2	1	6	21	0.8	0.6	3.3	0.04799	0.19293	0.03919	0.00783	0.16097
	1									111	2	1	5	38	1.4	1.1	3.8	0.16711	0.34808	0.03382	0.01383	0.38973
	1									112	2	1	11L	48	1.6	1.3	5.8	0.28438	0.4329	0.02874	0.0741	0.56346
	1									113	2	1	11L	30	1.1	0.9	4.4	0.35806	0.56221	0.02373	0.01321	0.54769
	1									114	2	1	11L	41	1.8	1.3	9.5	0.19572	0.29684	0.03371	0.02117	0.51024
24	4	2022-01-10	6409	M	60	168	50	2	3.8	115	1	0	4R	45	1.9	1.4	5.1	0.25322	0.68696	0.06501	0.0216	0.33582
25	2	2022-01-11	6364	M	77	178	80	5	13.7	116	2	2	4R	97	1.3	0.8	3.4	0.10579	0.18552	0.04422	0.01816	0.29833
	2									117	2	2	6	16	1	0.8	4.2	0.54163	0.07665	0.02661	0.01204	0.46258
	2									118	2	2	4L	49	1.5	1.2	4.1	0.24252	0.58713	0.03164	0.01138	0.35745
26	1	2022-01-12	6410	F	58	150	64	2	5.6	119	1	0	4R	45	1.9	1.4	5.1	0.25322	0.68696	0.06501	0.0216	0.33582
27	2	2022-01-12	6427	F	60	155	62.5	5	13.6	120	2	2	4R	42	1.5	1.4	3.4	0.26113	0.52592	0.05945	0.02657	0.42975
	2									121	2	2	5	42	1.6	1.3	7.2	0.13325	0.26958	0.05047	0.01959	0.38003
	2									122	2	2	6	35	1	0.8	6.9	0.06585	0.24787	0.05792	0.01201	0.18897
	2									123	2	2	5	35	1.2	1.1	3.8	1.12659	1.40679	0.0168	0.01122	0.702
28	1	2022-02-11	6617	M	59	165	59	1	15.2	124	2	1	1R	26	1.2	1.1	12.3	0.24481	0.34224	0.06424	0.03193	0.44677
	1									125	2	1	3A	27	1.3	1.1	12.1	0.12315	0.20435	0.074	0.03305	0.4814
	1									126	2	1	11R	42	1.8	1.2	8.4	0.03684	0.12043	0.08423	0.01881	0.07358
	1									127	2	1	7	21	1.5	1	12.2	0.23053	0.3389	0.05705	0.03304	0.43504
	1									128	2	1	1L	35	0.9	0.6	7.5	0.15634	0.23346	0.09665	0.0463	0.40667
	1									129	2	1	1L	38	1.3	1	10.8	0.14814	0.20153	0.07611	0.0405	0.44726
	1									130	2	1	2L	38	1.3	0.8	13.9	0.1282	0.15099	0.06892	0.04092	0.42436
	1									131	2	1	4L	41	1.2	0.9	12.1	0.0693	0.09493	0.02992	0.02348	0.14846
	1									132	2	1	4L	49	1	1	10.4	0.1127	0.18954	0.05213	0.02456	0.39096
	1									133	2	1	4L	47	0.9	0.9	10.2	0.26338	0.53564	0.02778	0.01354	0.45885
29	1	2022-02-24	6778	F	57	160	55	4	15.9	134	2	1	11L	28	1.8	1.2	15.9	0.08636	0.11348	0.04835	0.03702	0.18948
	1									135	2	1	4L	37	1.2	1.2	9.9	0.14494	0.18644	0.0408	0.0275	0.47198
